# Supplementary material for: Incidence of ‘Low-Risk but Not No-Risk’ Features of Cancer Prior to High-Risk Feature Occurrence: An Observational Cohort Study in Primary Care
Source: Cancers (Basel). 2023 Aug 2;15(15):3936. doi: 10.3390/cancers15153936 (PMC10417692; doi:10.3390/cancers15153936)
Supplement: Supplementary file 1 [file cancers-15-03936-s001.zip]

Archive with 1 entries (1 files):
- cancers-2492312-supplementary.xlsm
