# Supplementary material for: Incidence of ‘Low-Risk but Not No-Risk’ Features of Cancer Prior to High-Risk Feature Occurrence: An Observational Cohort Study in Primary Care
Source: Cancers (Basel). 2023 Aug 2;15(15):3936. doi: 10.3390/cancers15153936 (PMC10417692; doi:10.3390/cancers15153936)
Supplement: Supplementary file 1 [file cancers-15-03936-s001.zip › cancers-2492312-supplementary.xlsm]

## Sheet: Information
The workbook is organised by:
	Results sheets combining results for all sites:
		all sites summary	simple summary stats for each band by cancer site
		all sites by time	divides results by length of time before the index date, broken down by band and site with separate tables as a number and as a percentage of the total number of patients with a >=3% feature in 2016 for that site
		all features prevalence	shows the prevalence of specific features in the population sample and compares to prevalence in the population with a >=3% risk feature
		features prevalence 2-2.99	as above but only for the 2-2.99% PPV risk band features
		features prevalence 1-1.99	as above but only for the 1-1.99% PPV risk band features
	3 results sheets for each site:
		site summary	simple summary stats
		site by time	divides results by length of time before the index date, broken down by band and individual features within each band
		site by feature	divides results by index date/PPV>=3% feature, broken down by band and individual fatures within each band, available as a number and as a percentage of the total number of patients with a >=3% feature in 2016 for that site
			NB. Scroll right on these sheets to see further tables
	To navigate to each cancer site:		bladder
			breast
			colorectal
			endometrium
			kidney
			larynx
			lung
			ovary
			pancreas
			prostate
			upperGI
* upperGI refers to stomach and oesophageal cancers combined - referred to as oesophago-gastric in the paper
Please note all results are for England only
		Sheet	Title
		S1	Information
		S2	all sites summary
		S3	all sites by time
		S4	all features prevalence
		S5	features prevalence 2-2.99
		S6	features prevalence 1-1.99
		S7	bladder summary
		S8	bladder by time
		S9	bladder by feature
		S10	breast summary
		S11	breast by time
		S12	breast by feature
		S13	colorectal summary
		S14	colorectal by time
		S15	colorectal by feature
		S16	endometrium summary
		S17	endometrium by time
		S18	endometrium by feature
		S19	kidney summary
		S20	kidney by time
		S21	kidney by feature
		S22	larynx summary
		S23	larynx by time
		S24	larynx by feature
		S25	lung summary
		S26	lung by time
		S27	lung by feature
		S28	ovary summary
		S29	ovary by time
		S30	ovary by feature
		S31	pancreas summary
		S32	pancreas by time
		S33	pancreas by feature
		S34	prostate summary
		S35	prostate by time
		S36	prostate by feature
		S37	upperGI summary
		S38	upperGI by time
		S39	upperGI by feature

## Sheet: all sites summary
	total patients with >=3% feature in 2016	total of those with a >=3% feature who had a lower PPV feature in preceding year				median and IQR for number of days prior to >=3% feature in 2016 that lower risk features occurred
		PPV 2-2.99% band		PPV 1-1.99% band		PPV 2-2.99% band			PPV 1-1.99% band
site	Number	Number	Percentage	Number	Percentage	Median	LQ	UQ	Median	LQ	UQ
bladder*	252	0	0	15	5.95238	/	/	/	173	34	299
breast	321	0	0	5	1.55763	/	/	/	/	/	/
colorectal	5273	244	4.62735	878	16.6509	163	55	261.5	179	56	286
endometrium	110	0	0	0	0	/	/	/	/	/	/
kidney*	263	0	0	15	5.70342	/	/	/	105	34	299
larynx~	155	14	9.03226	0	0	138.5	17	279	/	/	/
lung	818	21	2.56724	148	18.0929	126	37	230	184	99.5	293.5
ovary	160	8	5	0	0	/	/	/	/	/	/
pancreas	78	0	0	2	2.5641	/	/	/	/	/	/
prostate	974	76	7.80287	19	1.95072	31.5	9	195.5	157	19	260
upperGI	212	2	0.943396	65	30.6604	/	/	/	216	73	290
total	8616	365	4.2363	1147	13.3124	131	27	256	179	58	289
* no features in PPV 2-2.99% band for this cancer site
~ no features in PPV 1-1.99% band for this cancer site
/ no median as no observations or <10 observations
Total number of patients in original sample:				150921
			Male	73643
			Female	77278
Total number of patients with feature >=3pc:				7108	*NB some patients had a feature with >=3% PPV in more than one cancer site and so appear twice in above table and only once in this table
			Male	2083
			Female	5025
							Whole sample			Patients presenting with feature with PPV>=3% for cancer
						Age category (years)	Male (number (%))	Female (number (%))	Total	Male (number (%))	Female (number (%))	Total
						40-49	19900 (50.6)	19434 (49.4)	39334	173 (13.9)	1071 (86.1)	1244
						50-59	20003 (51.1)	19149 (48.9)	39152	342 (25.2)	1014 (74.8)	1356
						60-69	15584 (49.5)	15924 (50.5)	31508	575 (37.6)	954 (62.4)	1529
						70-79	11020 (47.5)	12177 (52.5)	23917	561 (35.4)	1024 (64.6)	1585
						≥80	7136 (40.2)	10594 (59.8)	17730	432 (31.0)	962 (69.0)	1394
						Total	73643 (48.8)	77278 (51.2)	150921	2083 (29.3)	5025 (70.7)	7108

## Sheet: all sites by time
	PPV 2-2.99% features
		Number of patients with PPV 2-2.99% feature by length of time feature occurred before index date (days)															Patients with 2-2.99% feature in preceding year as percentage of all meeting >=3% in 2016 by length of time feature occurred before index date (days)
		1 to 30	31 to 60	61 to 90	91 to 120	121 to 150	151 to 180	181 to 210	211 to 240	241 to 270	271 to 300	301 to 330	331 to 365	Total			1 to 30	31 to 60	61 to 90	91 to 120	121 to 150	151 to 180	181 to 210	211 to 240	241 to 270	271 to 300	301 to 330	331 to 365	Total
	bladder	0	0	0	0	0	0	0	0	0	0	0	0	0		bladder	0	0	0	0	0	0	0	0	0	0	0	0	0
	breast	0	0	0	0	0	0	0	0	0	0	0	0	0		breast	0	0	0	0	0	0	0	0	0	0	0	0	0
	colorectal	48	18	17	20	12	16	20	18	19	10	19	27	244		colorectal	0.910298	0.341362	0.322397	0.379291	0.227574	0.303433	0.379291	0.341362	0.360326	0.189645	0.360326	0.512042	4.62735
	endometrium	0	0	0	0	0	0	0	0	0	0	0	0	0		endometrium	0	0	0	0	0	0	0	0	0	0	0	0	0
	kidney	0	0	0	0	0	0	0	0	0	0	0	0	0		kidney	0	0	0	0	0	0	0	0	0	0	0	0	0
	larynx	4	1	1	0	2	0	0	1	1	3	1	0	14		larynx	2.58065	0.645161	0.645161	0	1.29032	0	0	0.645161	0.645161	1.93548	0.645161	0	9.03226
	lung	5	2	3	0	1	1	0	4	0	2	2	1	21		lung	0.611247	0.244499	0.366748	0	0.122249	0.122249	0	0.488998	0	0.244499	0.244499	0.122249	2.56724
	ovary	2	2	0	0	0	2	0	0	0	0	1	1	8		ovary	1.25	1.25	0	0	0	1.25	0	0	0	0	0.625	0.625	5
	pancreas	0	0	0	0	0	0	0	0	0	0	0	0	0		pancreas	0	0	0	0	0	0	0	0	0	0	0	0	0
	prostate	38	9	4	1	1	3	2	2	2	0	7	7	76		prostate	3.90144	0.924025	0.410678	0.102669	0.102669	0.308008	0.205339	0.205339	0.205339	0	0.718686	0.718686	7.80287
	upperGI	1	0	0	0	0	0	0	1	0	0	0	0	2		upperGI	0.471698	0	0	0	0	0	0	0.471698	0	0	0	0	0.943396
	total	98	32	25	21	16	22	22	26	22	15	30	36	365		total	1.13742	0.371402	0.290158	0.243733	0.185701	0.255339	0.255339	0.301764	0.255339	0.174095	0.348189	0.417827	4.2363
	PPV 1-1.99% features
		Number of patients with PPV 1-1.99% feature by length of time feature occurred before index date (days)															Patients with 1-1.99% feature in preceding year as percentage of all meeting >=3% in 2016 by length of time feature occurred before index date (days)
		1 to 30	31 to 60	61 to 90	91 to 120	121 to 150	151 to 180	181 to 210	211 to 240	241 to 270	271 to 300	301 to 330	331 to 365	Total			1 to 30	31 to 60	61 to 90	91 to 120	121 to 150	151 to 180	181 to 210	211 to 240	241 to 270	271 to 300	301 to 330	331 to 365	Total
	bladder	3	2	1	1	0	1	1	1	2	0	1	2	15		bladder	1.19048	0.793651	0.396825	0.396825	0	0.396825	0.396825	0.396825	0.793651	0	0.396825	0.793651	5.95238
	breast	4	0	0	0	0	0	0	0	0	0	0	1	5		breast	1.24611	0	0	0	0	0	0	0	0	0	0	0.311526	1.55763
	colorectal	171	59	49	57	46	59	62	68	60	52	73	122	878		colorectal	3.24294	1.11891	0.929262	1.08098	0.872369	1.11891	1.1758	1.28959	1.13787	0.986156	1.38441	2.31367	16.6509
	endometrium	0	0	0	0	0	0	0	0	0	0	0	0	0		endometrium	0	0	0	0	0	0	0	0	0	0	0	0	0
	kidney	3	2	2	1	1	0	1	0	0	2	1	2	15		kidney	1.14068	0.760456	0.760456	0.380228	0.380228	0	0.380228	0	0	0.760456	0.380228	0.760456	5.70342
	larynx	0	0	0	0	0	0	0	0	0	0	0	0	0		larynx	0	0	0	0	0	0	0	0	0	0	0	0	0
	lung	19	8	7	13	12	14	4	11	12	14	17	17	148		lung	2.32274	0.977995	0.855746	1.58924	1.46699	1.71149	0.488998	1.34474	1.46699	1.71149	2.07824	2.07824	18.0929
	ovary	0	0	0	0	0	0	0	0	0	0	0	0	0		ovary	0	0	0	0	0	0	0	0	0	0	0	0	0
	pancreas	1	0	0	0	0	1	0	0	0	0	0	0	2		pancreas	1.28205	0	0	0	0	1.28205	0	0	0	0	0	0	2.5641
	prostate	5	0	2	0	2	3	1	1	1	2	0	2	19		prostate	0.513347	0	0.205339	0	0.205339	0.308008	0.102669	0.102669	0.102669	0.205339	0	0.205339	1.95072
	upperGI	12	2	4	4	2	3	4	5	5	9	6	9	65		upperGI	5.66038	0.943396	1.88679	1.88679	0.943396	1.41509	1.88679	2.35849	2.35849	4.24528	2.83019	4.24528	30.6604
	total	218	73	65	76	63	81	73	86	80	79	98	155	1147		total	2.53018	0.847261	0.75441	0.88208	0.731198	0.940111	0.847261	0.998143	0.928505	0.916899	1.13742	1.79898	13.3124

## Sheet: all features prevalence
				Whole cohort			For patients with >=3% PPV feature of specified cancer in 2016			Difference between whole cohort and high risk prevalence
stratum	feature	applicable population	Cancer site	Total number of patients in sample	number of patients with feature in 2016	prevalence of feature in 2016	total number patients with >=3% feature in 2016 (high risk)	number of high risk patients with lower risk feature in year prior to >=3% feature	prevalence of patients with lower risk feature in patients in the year prior to >=3% feature
1-1.99%	Dysuria (second attendance)	All >=60y	Bladder	150921	33	0.000218657	252	2	0.00793651	0.00771785
1-1.99%	Anaemia	Male	Bladder	150921	582	0.00385632	252	13	0.0515873	0.047731
2-2.99%	Breast pain	Women aged 70+ years	Breast	150921	27	0.000178902	321	0	0	-0.000178902
1-1.99%	Other breast complaint	Women all ages	Breast	150921	3	1.98779e-05	321	1	0.00311526	0.00309539
1-1.99%	Breast pain	Women aged 40-69 years	Breast	150921	178	0.00117942	321	4	0.0124611	0.0112816
2-2.99%	Change in bowel habit	Women 60-69	Colorectal	150921	15	9.93897e-05	5273	6	0.00113787	0.00103848
2-2.99%	Change in bowel habit	Male	Colorectal	150921	71	0.000470445	5273	7	0.00132752	0.000857073
2-2.99%	Abdominal tenderness/pain	>=70	Colorectal	150921	412	0.00272991	5273	171	0.0324294	0.0296995
2-2.99%	Diarrhoea + abdo tenderness/pain	All patients	Colorectal	150921	85	0.000563209	5273	9	0.00170681	0.0011436
2-2.99%	Constipation + abnormal rectal exam	All patients	Colorectal	150921	58	0.000384307	5273	9	0.00170681	0.0013225
2-2.99%	Weight loss	>=70	Colorectal	150921	77	0.000510201	5273	42	0.00796511	0.0074549
1-1.99%	Appetite loss	Men all ages	Colorectal	150921	21	0.000139146	5273	6	0.00113787	0.000998727
1-1.99%	Change in bowel habit	Women 50-59	Colorectal	150921	21	0.000139146	5273	3	0.000568936	0.00042979
1-1.99%	Constipation	>=70	Colorectal	150921	242	0.00160349	5273	77	0.0146027	0.0129992
1-1.99%	Diarrhoea	>=70	Colorectal	150921	240	0.00159024	5273	86	0.0163095	0.0147193
1-1.99%	Diarrhoea (reported twice)	All patients	Colorectal	150921	72	0.000477071	5273	23	0.00436184	0.00388477
1-1.99%	Abdominal tenderness/pain	All patients	Colorectal	150921	1571	0.0104094	5273	464	0.0879954	0.077586
1-1.99%	Abnormal rectal exam (reported once)	All patients	Colorectal	150921	836	0.00553932	5273	159	0.0301536	0.0246143
1-1.99%	Loss of weight (reported once)	All patients	Colorectal	150921	147	0.00097402	5273	60	0.0113787	0.0104047
1-1.99%	Change in bowel habit	Men all ages	Colorectal	150921	71	0.000470445	5273	0	0	-0.000470445
1-1.99%	Constipation + diarrhoea	All patients	Colorectal	150921	30	0.000198779	5273	0	0	-0.000198779
2-2.99%	Haematuria + low Hb	Women ≥55y	Endometrium	150921	15	9.93897e-05	110	0	0	-9.93897e-05
2-2.99%	Vaginal discharge + haematuria	Women ≥55y	Endometrium	150921	1	6.62598e-06	110	0	0	-6.62598e-06
1-1.99%	Haematuria + thrombocytosis	Women ≥55y	Endometrium	150921	1	6.62598e-06	110	0	0	-6.62598e-06
1-1.99%	Vaginal discharge (first presentation to GP)	Women ≥55y	Endometrium	150921	57	0.000377681	110	0	0	-0.000377681
1-1.99%	Haematuria + high glucose	Women ≥55y	Endometrium	150921	3	1.98779e-05	110	0	0	-1.98779e-05
1-1.99%	DVT	All patients	Kidney	150921	145	0.000960768	263	1	0.00380228	0.00284151
1-1.99%	Anaemia	Men	Kidney	150921	582	0.00385632	263	14	0.0532319	0.0493756
2-2.99%	Hoarseness	>=60 years	Larynx	150921	51	0.000337925	155	14	0.0903226	0.0899847
2-2.99%	Appetite loss (reported twice)	smokers	Lung	150921	2	1.3252e-05	818	1	0.00122249	0.00120924
2-2.99%	Dyspnoea + chest pain	smokers	Lung	150921	167	0.00110654	818	4	0.00488998	0.00378344
2-2.99%	Weight loss	smokers	Lung	150921	89	0.000589712	818	16	0.0195599	0.0189702
2-2.99%	Cough + appetite loss	smokers	Lung	150921	14	9.27638e-05	818	0	0	-9.27638e-05
2-2.99%	Fatigue + appetite loss	smokers	Lung	150921	6	3.97559e-05	818	0	0	-3.97559e-05
2-2.99%	Weight loss + appetite loss	all patients	Lung	150921	12	7.95118e-05	818	0	0	-7.95118e-05
2-2.99%	Dyspnoea + appetite loss	all patients	Lung	150921	11	7.28858e-05	818	0	0	-7.28858e-05
2-2.99%	Dyspnoea + weight loss	all patients	Lung	150921	39	0.000258413	818	0	0	-0.000258413
1-1.99%	Appetite loss	all patients	Lung	150921	41	0.000271665	818	6	0.00733496	0.0070633
1-1.99%	Cough (reported twice)	smokers	Lung	150921	532	0.00352502	818	30	0.0366748	0.0331498
1-1.99%	Fatigue (reported twice)	smokers	Lung	150921	51	0.000337925	818	4	0.00488998	0.00455205
1-1.99%	Chest pain	smokers	Lung	150921	592	0.00392258	818	22	0.0268949	0.0229723
1-1.99%	Dyspnoea + chest pain	all patients	Lung	150921	224	0.00148422	818	2	0.00244499	0.000960768
1-1.99%	Dyspnoea	smokers	Lung	150921	1360	0.00901134	818	71	0.0867971	0.0777857
1-1.99%	Weight loss	all patients	Lung	150921	147	0.00097402	818	13	0.0158924	0.0149184
1-1.99%	Fatigue + cough	smokers	Lung	150921	176	0.00116617	818	0	0	-0.00116617
2-2.99%	Abdominal distension	Women	Ovary	150921	57	0.000377681	160	8	0.05	0.0496223
2-2.99%	Abdominal bloating (recurrent)	Women	Ovary	150921	11	7.28858e-05	160	0	0	-7.28858e-05
1-1.99%	Urinary frequency + bloating	Women	Ovary	150921	7	4.63819e-05	160	0	0	-4.63819e-05
1-1.99%	Loss of appetite + abdo pain	Women	Ovary	150921	4	2.65039e-05	160	0	0	-2.65039e-05
2-2.99%	Diarrhoea + weight loss	>60yrs	Pancreas	150921	7	4.63819e-05	78	0	0	-4.63819e-05
2-2.99%	Nausea/vomiting + weight loss	>60yrs	Pancreas	150921	7	4.63819e-05	78	0	0	-4.63819e-05
2-2.99%	Back pain + weight loss	>60yrs	Pancreas	150921	6	3.97559e-05	78	0	0	-3.97559e-05
1-1.99%	Abdominal pain (attended ≥ twice)	>60yrs	Pancreas	150921	154	0.0010204	78	2	0.025641	0.0246206
1-1.99%	Weight loss + new onset diabetes	>60yrs	Pancreas	150921	2	1.3252e-05	78	0	0	-1.3252e-05
1-1.99%	Constipation + weight loss	>60yrs	Pancreas	150921	3	1.98779e-05	78	0	0	-1.98779e-05
2-2.99%	Enlarged prostate	Men	Prostate	150921	26	0.000172276	974	6	0.00616016	0.00598789
2-2.99%	Frequency/urgency	Men	Prostate	150921	24	0.000159024	974	33	0.0338809	0.0337219
2-2.99%	Nocturia	Men	Prostate	150921	89	0.000589712	974	35	0.0359343	0.0353446
2-2.99%	Loss of weight (reported twice)	Men	Prostate	150921	11	7.28858e-05	974	2	0.00205339	0.0019805
1-1.99%	Haematuria	Men	Prostate	150921	112	0.00074211	974	19	0.0195072	0.0187651
2-2.99%	Haematemesis	All patients	UpperGI	150921	20	0.00013252	212	2	0.00943396	0.00930144
2-2.99%	Nausea/vomiting + weight loss	>55yrs	UpperGI	150921	8	5.30079e-05	212	0	0	-5.30079e-05
2-2.99%	Nausea/vomiting + reflux	>55yrs	UpperGI	150921	9	5.96338e-05	212	0	0	-5.96338e-05
2-2.99%	Dyspepsia + weight loss	>55yrs	UpperGI	150921	3	1.98779e-05	212	0	0	-1.98779e-05
1-1.99%	Appetite loss	All patients	UpperGI	150921	41	0.000271665	212	3	0.0141509	0.0138793
1-1.99%	Dyspepsia (reported ≥ twice)	>55yrs	UpperGI	150921	52	0.000344551	212	1	0.00471698	0.00437243
1-1.99%	Anaemia	All patients	UpperGI	150921	4648	0.0307976	212	56	0.264151	0.233353
1-1.99%	Weight loss	All patients	UpperGI	150921	147	0.00097402	212	5	0.0235849	0.0226109
1-1.99%	Epigastric pain + thrombocytosis	>55yrs	UpperGI	150921	5	3.31299e-05	212	0	0	-3.31299e-05
1-1.99%	Reflux + thrombocytosis	>55yrs	UpperGI	150921	10	6.62598e-05	212	0	0	-6.62598e-05
1-1.99%	Epigastric pain + reflux	>55yrs	UpperGI	150921	13	8.61378e-05	212	0	0	-8.61378e-05
1-1.99%	Nausea/vomiting + thrombocytosis	>55yrs	UpperGI	150921	10	6.62598e-05	212	0	0	-6.62598e-05
1-1.99%	Dyspepsia + thrombocytosis	>55yrs	UpperGI	150921	12	7.95118e-05	212	0	0	-7.95118e-05
1-1.99%	Constipation + epigastric pain	>55yrs	UpperGI	150921	9	5.96338e-05	212	0	0	-5.96338e-05
1-1.99%	Dyspepsia + nausea/vomiting	>55yrs	UpperGI	150921	10	6.62598e-05	212	0	0	-6.62598e-05
1-1.99%	Nausea/vomiting + epigastric pain	>55yrs	UpperGI	150921	4	2.65039e-05	212	0	0	-2.65039e-05
1-1.99%	Nausea/vomiting reported ≥ twice	>55yrs	UpperGI	150921	24	0.000159024	212	0	0	-0.000159024
1-1.99%	Dyspepsia + abdo pain	>55yrs	UpperGI	150921	76	0.000503575	212	0	0	-0.000503575

## Sheet: features prevalence 2-2.99
			Whole cohort			For patients with >=3% PPV feature of specified cancer in 2016			Difference between whole cohort and high risk prevalence
Cancer site	feature	applicable population	Total number of patients in sample	number of patients with feature in 2016	prevalence of feature in 2016	total number patients with >=3% feature in 2016 (high risk)	number of high risk patients with 1-1.99% feature in year prior to >=3% feature	prevalence of patients with 2-2.99% feature in patients in the year prior to >=3% feature
Breast	Breast pain	F >=70y	150921	27	0.000178902	321	0	0	-0.000178902
Colorectal	Change in bowel habit	F 60-69y	150921	15	9.93897e-05	5273	6	0.00113787	0.00103848
Colorectal	Change in bowel habit	M	150921	71	0.000470445	5273	7	0.00132752	0.000857073
Colorectal	Abdominal tenderness/pain	>=70y	150921	412	0.00272991	5273	171	0.0324294	0.0296995
Colorectal	Diarrhoea + abdo tenderness/pain	All	150921	85	0.000563209	5273	9	0.00170681	0.0011436
Colorectal	Constipation + abnormal rectal exam	All	150921	58	0.000384307	5273	9	0.00170681	0.0013225
Colorectal	Weight loss	>=70y	150921	77	0.000510201	5273	42	0.00796511	0.0074549
Endometrium	Haematuria + low Hb	F ≥55y	150921	15	9.93897e-05	110	0	0	-9.93897e-05
Endometrium	Vaginal discharge + haematuria	F ≥55y	150921	1	6.62598e-06	110	0	0	-6.62598e-06
Larynx	Hoarseness	>=60y	150921	51	0.000337925	155	14	0.0903226	0.0899847
Lung	Appetite loss (reported twice)	smokers	150921	2	1.3252e-05	818	1	0.00122249	0.00120924
Lung	Dyspnoea + chest pain	smokers	150921	167	0.00110654	818	4	0.00488998	0.00378344
Lung	Weight loss	smokers	150921	89	0.000589712	818	16	0.0195599	0.0189702
Lung	Cough + appetite loss	smokers	150921	14	9.27638e-05	818	0	0	-9.27638e-05
Lung	Fatigue + appetite loss	smokers	150921	6	3.97559e-05	818	0	0	-3.97559e-05
Lung	Weight loss + appetite loss	All	150921	12	7.95118e-05	818	0	0	-7.95118e-05
Lung	Dyspnoea + appetite loss	All	150921	11	7.28858e-05	818	0	0	-7.28858e-05
Lung	Dyspnoea + weight loss	All	150921	39	0.000258413	818	0	0	-0.000258413
Ovary	Abdominal distension	F	150921	57	0.000377681	160	8	0.05	0.0496223
Ovary	Abdominal bloating (recurrent)	F	150921	11	7.28858e-05	160	0	0	-7.28858e-05
Pancreas	Diarrhoea + weight loss	>60yrs	150921	7	4.63819e-05	78	0	0	-4.63819e-05
Pancreas	Nausea/vomiting + weight loss	>60yrs	150921	7	4.63819e-05	78	0	0	-4.63819e-05
Pancreas	Back pain + weight loss	>60yrs	150921	6	3.97559e-05	78	0	0	-3.97559e-05
Prostate	Enlarged prostate	M	150921	26	0.000172276	974	6	0.00616016	0.00598789
Prostate	Frequency/urgency	M	150921	24	0.000159024	974	33	0.0338809	0.0337219
Prostate	Nocturia	M	150921	89	0.000589712	974	35	0.0359343	0.0353446
Prostate	Loss of weight (reported twice)	M	150921	11	7.28858e-05	974	2	0.00205339	0.0019805
UpperGI	Haematemesis	All	150921	20	0.00013252	212	2	0.00943396	0.00930144
UpperGI	Nausea/vomiting + weight loss	>55y	150921	8	5.30079e-05	212	0	0	-5.30079e-05
UpperGI	Nausea/vomiting + reflux	>55y	150921	9	5.96338e-05	212	0	0	-5.96338e-05
UpperGI	Dyspepsia + weight loss	>55y	150921	3	1.98779e-05	212	0	0	-1.98779e-05

## Sheet: features prevalence 1-1.99
				Whole cohort			For patients with >=3% PPV feature of specified cancer in 2016			Difference between whole cohort and high risk prevalence
stratum	feature	applicable population	Cancer site	Total number of patients in sample	number of patients with feature in 2016	prevalence of feature in 2016	total number patients with >=3% feature in 2016 (high risk)	number of high risk patients with 1-1.99% feature in year prior to >=3% feature	prevalence of patients with 1-1.99% feature in patients in the year prior to >=3% feature
1-1.99%	Dysuria (second attendance)	All >=60y	Bladder	150921	33	0.000218657	252	2	0.00793651	0.00771785
1-1.99%	Anaemia	Male	Bladder	150921	582	0.00385632	252	13	0.0515873	0.047731
1-1.99%	Other breast complaint	Women all ages	Breast	150921	3	1.98779e-05	321	1	0.00311526	0.00309539
1-1.99%	Breast pain	Women aged 40-69 years	Breast	150921	178	0.00117942	321	4	0.0124611	0.0112816
1-1.99%	Appetite loss	Men all ages	Colorectal	150921	21	0.000139146	5273	6	0.00113787	0.000998727
1-1.99%	Change in bowel habit	Women 50-59	Colorectal	150921	21	0.000139146	5273	3	0.000568936	0.00042979
1-1.99%	Constipation	>=70	Colorectal	150921	242	0.00160349	5273	77	0.0146027	0.0129992
1-1.99%	Diarrhoea	>=70	Colorectal	150921	240	0.00159024	5273	86	0.0163095	0.0147193
1-1.99%	Diarrhoea (reported twice)	All patients	Colorectal	150921	72	0.000477071	5273	23	0.00436184	0.00388477
1-1.99%	Abdominal tenderness/pain	All patients	Colorectal	150921	1571	0.0104094	5273	464	0.0879954	0.077586
1-1.99%	Abnormal rectal exam (reported once)	All patients	Colorectal	150921	836	0.00553932	5273	159	0.0301536	0.0246143
1-1.99%	Loss of weight (reported once)	All patients	Colorectal	150921	147	0.00097402	5273	60	0.0113787	0.0104047
1-1.99%	Change in bowel habit	Men all ages	Colorectal	150921	71	0.000470445	5273	0	0	-0.000470445
1-1.99%	Constipation + diarrhoea	All patients	Colorectal	150921	30	0.000198779	5273	0	0	-0.000198779
1-1.99%	Haematuria + thrombocytosis	Women ≥55y	Endometrium	150921	1	6.62598e-06	110	0	0	-6.62598e-06
1-1.99%	Vaginal discharge (first presentation to GP)	Women ≥55y	Endometrium	150921	57	0.000377681	110	0	0	-0.000377681
1-1.99%	Haematuria + high glucose	Women ≥55y	Endometrium	150921	3	1.98779e-05	110	0	0	-1.98779e-05
1-1.99%	DVT	All patients	Kidney	150921	145	0.000960768	263	1	0.00380228	0.00284151
1-1.99%	Anaemia	Men	Kidney	150921	582	0.00385632	263	14	0.0532319	0.0493756
1-1.99%	Appetite loss	all patients	Lung	150921	41	0.000271665	818	6	0.00733496	0.0070633
1-1.99%	Cough (reported twice)	smokers	Lung	150921	532	0.00352502	818	30	0.0366748	0.0331498
1-1.99%	Fatigue (reported twice)	smokers	Lung	150921	51	0.000337925	818	4	0.00488998	0.00455205
1-1.99%	Chest pain	smokers	Lung	150921	592	0.00392258	818	22	0.0268949	0.0229723
1-1.99%	Dyspnoea + chest pain	all patients	Lung	150921	224	0.00148422	818	2	0.00244499	0.000960768
1-1.99%	Dyspnoea	smokers	Lung	150921	1360	0.00901134	818	71	0.0867971	0.0777857
1-1.99%	Weight loss	all patients	Lung	150921	147	0.00097402	818	13	0.0158924	0.0149184
1-1.99%	Fatigue + cough	smokers	Lung	150921	176	0.00116617	818	0	0	-0.00116617
1-1.99%	Urinary frequency + bloating	Women	Ovary	150921	7	4.63819e-05	160	0	0	-4.63819e-05
1-1.99%	Loss of appetite + abdo pain	Women	Ovary	150921	4	2.65039e-05	160	0	0	-2.65039e-05
1-1.99%	Abdominal pain (attended ≥ twice)	>60yrs	Pancreas	150921	154	0.0010204	78	2	0.025641	0.0246206
1-1.99%	Weight loss + new onset diabetes	>60yrs	Pancreas	150921	2	1.3252e-05	78	0	0	-1.3252e-05
1-1.99%	Constipation + weight loss	>60yrs	Pancreas	150921	3	1.98779e-05	78	0	0	-1.98779e-05
1-1.99%	Haematuria	Men	Prostate	150921	112	0.00074211	974	19	0.0195072	0.0187651
1-1.99%	Appetite loss	All patients	UpperGI	150921	41	0.000271665	212	3	0.0141509	0.0138793
1-1.99%	Dyspepsia (reported ≥ twice)	>55yrs	UpperGI	150921	52	0.000344551	212	1	0.00471698	0.00437243
1-1.99%	Anaemia	All patients	UpperGI	150921	4648	0.0307976	212	56	0.264151	0.233353
1-1.99%	Weight loss	All patients	UpperGI	150921	147	0.00097402	212	5	0.0235849	0.0226109
1-1.99%	Epigastric pain + thrombocytosis	>55yrs	UpperGI	150921	5	3.31299e-05	212	0	0	-3.31299e-05
1-1.99%	Reflux + thrombocytosis	>55yrs	UpperGI	150921	10	6.62598e-05	212	0	0	-6.62598e-05
1-1.99%	Epigastric pain + reflux	>55yrs	UpperGI	150921	13	8.61378e-05	212	0	0	-8.61378e-05
1-1.99%	Nausea/vomiting + thrombocytosis	>55yrs	UpperGI	150921	10	6.62598e-05	212	0	0	-6.62598e-05
1-1.99%	Dyspepsia + thrombocytosis	>55yrs	UpperGI	150921	12	7.95118e-05	212	0	0	-7.95118e-05
1-1.99%	Constipation + epigastric pain	>55yrs	UpperGI	150921	9	5.96338e-05	212	0	0	-5.96338e-05
1-1.99%	Dyspepsia + nausea/vomiting	>55yrs	UpperGI	150921	10	6.62598e-05	212	0	0	-6.62598e-05
1-1.99%	Nausea/vomiting + epigastric pain	>55yrs	UpperGI	150921	4	2.65039e-05	212	0	0	-2.65039e-05
1-1.99%	Nausea/vomiting reported ≥ twice	>55yrs	UpperGI	150921	24	0.000159024	212	0	0	-0.000159024
1-1.99%	Dyspepsia + abdo pain	>55yrs	UpperGI	150921	76	0.000503575	212	0	0	-0.000503575

## Sheet: bladder summary
Number of participants in sample	150921
Number of patients with >=3% feature (index date) in 2016	252
Participants with a feature in year preceding index date	PPV band	Number	As a percentage of total patients with >=3% feature	Time in days low risk prior to high risk
				Median	LQ	UQ
	2-2.99%	0	0	NB. No features in this band
	1-1.99%	15	5.95238	173	34	299

## Sheet: bladder by time
There are no PPV 2-2.99% features
		Length of time feature occurred before index date (days)
PPV 1-1.99% feature		1 to 30	31 to 60	61 to 90	91 to 120	121 to 150	151 to180	181 to 210	211 to 240	241 to 270	271 to 300	301 to 330	331 to 365	Total
Dysuria (second attendance)	All >=60y	1	0	0	1	0	0	0	0	0	0	0	0	2
Anaemia	Male	2	2	1	0	0	1	1	1	0	2	1	2	13
	Total	3	2	1	1	0	1	1	1	0	2	1	2	15

## Sheet: bladder by feature
Total number of participants with PPV>=3% feature in 2016			252
Tables to show numbers of participants presenting with specific features							Tables to show percentage of participants with >=3% feature with each lower risk feature in the preceding year:
There are no PPV 2-2.99% features							There are no PPV 2-2.99% features
		PPV >=3% feature							PPV >=3% feature
		Haematuria	Suspected bladder cancer						Haematuria	Suspected bladder cancer
PPV 1-1.99% feature		all	all	Total			PPV 1-1.99% feature		all	all	Total
Dysuria (second attendance)	All >=60y	2	0	2			Dysuria (second attendance)	All >=60y	0.793651	0	0.793651
Anaemia	Male	9	4	13			Anaemia	Male	3.57143	1.5873	5.15873
	Total	11	4	15				Total	4.36508	1.5873	5.95238

## Sheet: breast summary
Number of participants in sample	150921	of which female	77278
Number of patients with >=3% feature (index date) in 2016	321
Participants with a feature in year preceding index date	PPV band	Number	As a percentage of total patients with >=3% feature	Time in days low risk prior to high risk
				Median	LQ	UQ
	2-2.99%	0	0	/	/	/
	1-1.99%	5	1.55763	8	8	12

[truncated: 29 more sheets: breast by time, breast by feature, colorectal summary, colorectal by time, colorectal by feature, endometrium summary, endometrium by time, endometrium by feature, kidney summary, kidney by time, kidney by feature, larynx summary, larynx by time, larynx by feature, lung summary, lung by time, lung by feature, ovary summary, ovary by time, ovary by feature …]
